# Supplementary material for: Effects of Forest Environments in Attenuating D-Galactose-Induced Immunosenescence: Insights from a Murine Model
Source: Biology (Basel). 2025 Aug 5;14(8):998. doi: 10.3390/biology14080998 (PMC12383387; doi:10.3390/biology14080998)
Supplement: Supplementary file 1 [file biology-14-00998-s001.zip]

Archive with 1 entries (1 files):
- biology-3740809-supplementary.pdf
